# Supplementary material for: Genome-Wide Identification and Characterization of Glycosyltransferase Family 47 in Cotton
Source: Front Genet. 2019 Sep 11;10:824. doi: 10.3389/fgene.2019.00824 (PMC6749837; doi:10.3389/fgene.2019.00824)
Supplement: Table S3 — Duplicate types of GT47s in G. hirsutum and G. barbadense. Dispersed means that the gene might arise from transposition; WGD or segmental means that the gene might arise from whole-genome duplication or segmental duplication; and tandem means that the gene might arise from tandem duplication and insertion of some other genes. [file Table_3.xlsx]

## Sheet: Sheet1
Supplementary Table 3. Duplicate type of GT47s in G. hirsutum and G. barbadense. Dispersed means that the gene might arise from transposition; WGD or segmental means that the gene might arise from Whole Genome Duplication or Segmental Duplication and tandem means that the gene might arise from tandem duplication and insertion of some other genes.
Name	Gene ID	Type		Name	Gene ID	Type
GhGT47_01	Ghir_A01G015360	WGD or Segmental		GbGT47_01	Gbar_A01G015760	WGD or Segmental
GhGT47_02	Ghir_A01G020340	WGD or Segmental		GbGT47_02	Gbar_A01G020820	Tandem
GhGT47_03	Ghir_A01G020350	WGD or Segmental		GbGT47_03	Gbar_A01G020830	Tandem
GhGT47_04	Ghir_A02G006410	WGD or Segmental		GbGT47_04	Gbar_A02G006230	WGD or Segmental
GhGT47_05	Ghir_A02G006990	WGD or Segmental		GbGT47_05	Gbar_A02G006820	WGD or Segmental
GhGT47_06	Ghir_A02G016050	WGD or Segmental		GbGT47_06	Gbar_A02G015740	WGD or Segmental
GhGT47_07	Ghir_A03G001540	WGD or Segmental		GbGT47_07	Gbar_A03G001530	WGD or Segmental
GhGT47_08	Ghir_A03G014190	WGD or Segmental		GbGT47_08	Gbar_A03G014410	WGD or Segmental
GhGT47_09	Ghir_A03G017040	WGD or Segmental		GbGT47_09	Gbar_A03G017060	WGD or Segmental
GhGT47_10	Ghir_A03G023420	WGD or Segmental		GbGT47_10	Gbar_A03G023590	WGD or Segmental
GhGT47_11	Ghir_A03G023520	WGD or Segmental		GbGT47_11	Gbar_A03G023690	WGD or Segmental
GhGT47_12	Ghir_A04G003760	WGD or Segmental		GbGT47_12	Gbar_A04G003430	WGD or Segmental
GhGT47_13	Ghir_A05G002630	WGD or Segmental		GbGT47_13	Gbar_A05G009150	WGD or Segmental
GhGT47_14	Ghir_A05G005830	WGD or Segmental		GbGT47_14	Gbar_A05G010340	WGD or Segmental
GhGT47_15	Ghir_A05G005840	WGD or Segmental		GbGT47_15	Gbar_A05G031100	WGD or Segmental
GhGT47_16	Ghir_A05G009710	WGD or Segmental		GbGT47_16	Gbar_A06G005370	WGD or Segmental
GhGT47_17	Ghir_A05G010940	WGD or Segmental		GbGT47_17	Gbar_A06G009670	WGD or Segmental
GhGT47_18	Ghir_A05G032120	WGD or Segmental		GbGT47_18	Gbar_A07G000800	WGD or Segmental
GhGT47_19	Ghir_A06G005550	WGD or Segmental		GbGT47_19	Gbar_A07G010440	WGD or Segmental
GhGT47_20	Ghir_A06G009790	WGD or Segmental		GbGT47_20	Gbar_A07G016320	WGD or Segmental
GhGT47_21	Ghir_A07G000790	WGD or Segmental		GbGT47_21	Gbar_A07G017390	Tandem
GhGT47_22	Ghir_A07G010690	WGD or Segmental		GbGT47_22	Gbar_A07G017400	Tandem
GhGT47_23	Ghir_A07G016300	WGD or Segmental		GbGT47_23	Gbar_A08G009790	WGD or Segmental
GhGT47_24	Ghir_A07G017360	Tandem		GbGT47_24	Gbar_A08G010390	WGD or Segmental
GhGT47_25	Ghir_A07G017370	Tandem		GbGT47_25	Gbar_A08G019560	WGD or Segmental
GhGT47_26	Ghir_A08G009640	WGD or Segmental		GbGT47_26	Gbar_A08G023460	WGD or Segmental
GhGT47_27	Ghir_A08G010260	WGD or Segmental		GbGT47_27	Gbar_A08G024080	WGD or Segmental
GhGT47_28	Ghir_A08G017610	WGD or Segmental		GbGT47_28	Gbar_A09G013340	WGD or Segmental
GhGT47_29	Ghir_A08G019010	Dispersed		GbGT47_29	Gbar_A09G015370	WGD or Segmental
GhGT47_30	Ghir_A08G022700	WGD or Segmental		GbGT47_30	Gbar_A09G021710	WGD or Segmental
GhGT47_31	Ghir_A09G013280	WGD or Segmental		GbGT47_31	Gbar_A09G021940	WGD or Segmental
GhGT47_32	Ghir_A09G015230	WGD or Segmental		GbGT47_32	Gbar_A10G013980	Tandem
GhGT47_33	Ghir_A09G021580	WGD or Segmental		GbGT47_33	Gbar_A10G013990	Tandem
GhGT47_34	Ghir_A09G021810	WGD or Segmental		GbGT47_34	Gbar_A10G014040	WGD or Segmental
GhGT47_35	Ghir_A10G013060	Tandem		GbGT47_35	Gbar_A10G014360	WGD or Segmental
GhGT47_36	Ghir_A10G013070	Tandem		GbGT47_36	Gbar_A10G024040	WGD or Segmental
GhGT47_37	Ghir_A10G013120	WGD or Segmental		GbGT47_37	Gbar_A11G000420	WGD or Segmental
GhGT47_38	Ghir_A10G022840	WGD or Segmental		GbGT47_38	Gbar_A11G013890	WGD or Segmental
GhGT47_39	Ghir_A11G000840	WGD or Segmental		GbGT47_39	Gbar_A11G015300	WGD or Segmental
GhGT47_40	Ghir_A11G014230	WGD or Segmental		GbGT47_40	Gbar_A11G024060	WGD or Segmental
GhGT47_41	Ghir_A11G015680	WGD or Segmental		GbGT47_41	Gbar_A12G015230	WGD or Segmental
GhGT47_42	Ghir_A11G024720	WGD or Segmental		GbGT47_42	Gbar_A12G020720	WGD or Segmental
GhGT47_43	Ghir_A12G015150	WGD or Segmental		GbGT47_43	Gbar_A12G027540	WGD or Segmental
GhGT47_44	Ghir_A12G020610	Dispersed		GbGT47_44	Gbar_A13G017670	WGD or Segmental
GhGT47_45	Ghir_A12G027670	WGD or Segmental		GbGT47_45	Gbar_A13G017940	WGD or Segmental
GhGT47_46	Ghir_A13G017060	WGD or Segmental		GbGT47_46	Gbar_A13G017950	Dispersed
GhGT47_47	Ghir_A13G017380	WGD or Segmental		GbGT47_47	Gbar_A13G024810	WGD or Segmental
GhGT47_48	Ghir_A13G017390	Dispersed		GbGT47_48	Gbar_D01G016350	WGD or Segmental
GhGT47_49	Ghir_A13G019900	WGD or Segmental		GbGT47_49	Gbar_D01G021970	WGD or Segmental
GhGT47_50	Ghir_A13G021350	WGD or Segmental		GbGT47_50	Gbar_D01G021980	WGD or Segmental
GhGT47_51	Ghir_A13G024590	WGD or Segmental		GbGT47_51	Gbar_D02G007160	WGD or Segmental
GhGT47_52	Ghir_D01G016320	WGD or Segmental		GbGT47_52	Gbar_D02G007790	WGD or Segmental
GhGT47_53	Ghir_D01G021860	Tandem		GbGT47_53	Gbar_D02G016160	WGD or Segmental
GhGT47_54	Ghir_D01G021870	Tandem		GbGT47_54	Gbar_D02G018870	WGD or Segmental
GhGT47_55	Ghir_D02G006800	WGD or Segmental		GbGT47_55	Gbar_D02G025410	WGD or Segmental
GhGT47_56	Ghir_D02G007440	WGD or Segmental		GbGT47_56	Gbar_D02G025510	WGD or Segmental
GhGT47_57	Ghir_D02G015550	WGD or Segmental		GbGT47_57	Gbar_D03G003470	WGD or Segmental
GhGT47_58	Ghir_D02G018300	WGD or Segmental		GbGT47_58	Gbar_D03G005070	WGD or Segmental
GhGT47_59	Ghir_D02G024820	WGD or Segmental		GbGT47_59	Gbar_D03G017000	WGD or Segmental
GhGT47_60	Ghir_D02G024930	WGD or Segmental		GbGT47_60	Gbar_D05G002600	WGD or Segmental
GhGT47_61	Ghir_D02G024960	Tandem		GbGT47_61	Gbar_D05G005800	Dispersed
GhGT47_62	Ghir_D02G024970	Tandem		GbGT47_62	Gbar_D05G005810	Dispersed
GhGT47_63	Ghir_D03G003500	WGD or Segmental		GbGT47_63	Gbar_D05G009610	WGD or Segmental
GhGT47_64	Ghir_D03G005200	WGD or Segmental		GbGT47_64	Gbar_D05G010930	WGD or Segmental
GhGT47_65	Ghir_D03G017530	WGD or Segmental		GbGT47_65	Gbar_D05G032010	WGD or Segmental
GhGT47_66	Ghir_D05G002770	WGD or Segmental		GbGT47_66	Gbar_D05G035620	WGD or Segmental
GhGT47_67	Ghir_D05G005890	WGD or Segmental		GbGT47_67	Gbar_D06G005580	WGD or Segmental
GhGT47_68	Ghir_D05G005900	WGD or Segmental		GbGT47_68	Gbar_D06G010170	WGD or Segmental
GhGT47_69	Ghir_D05G009440	WGD or Segmental		GbGT47_69	Gbar_D07G000810	WGD or Segmental
GhGT47_70	Ghir_D05G010670	WGD or Segmental		GbGT47_70	Gbar_D07G010820	WGD or Segmental
GhGT47_71	Ghir_D05G032030	WGD or Segmental		GbGT47_71	Gbar_D07G016740	WGD or Segmental
GhGT47_72	Ghir_D05G035430	WGD or Segmental		GbGT47_72	Gbar_D07G017950	Tandem
GhGT47_73	Ghir_D06G005580	WGD or Segmental		GbGT47_73	Gbar_D07G017960	Tandem
GhGT47_74	Ghir_D06G010150	WGD or Segmental		GbGT47_74	Gbar_D08G010190	WGD or Segmental
GhGT47_75	Ghir_D07G000790	WGD or Segmental		GbGT47_75	Gbar_D08G010730	WGD or Segmental
GhGT47_76	Ghir_D07G010750	WGD or Segmental		GbGT47_76	Gbar_D08G018980	Dispersed
GhGT47_77	Ghir_D07G016600	WGD or Segmental		GbGT47_77	Gbar_D08G020480	WGD or Segmental
GhGT47_78	Ghir_D07G017880	Tandem		GbGT47_78	Gbar_D08G024150	WGD or Segmental
GhGT47_79	Ghir_D07G017890	Tandem		GbGT47_79	Gbar_D08G024720	WGD or Segmental
GhGT47_80	Ghir_D08G009800	WGD or Segmental		GbGT47_80	Gbar_D09G013100	WGD or Segmental
GhGT47_81	Ghir_D08G010220	WGD or Segmental		GbGT47_81	Gbar_D09G015130	WGD or Segmental
GhGT47_82	Ghir_D08G018470	WGD or Segmental		GbGT47_82	Gbar_D09G021480	WGD or Segmental
GhGT47_83	Ghir_D08G023610	WGD or Segmental		GbGT47_83	Gbar_D09G021690	WGD or Segmental
GhGT47_84	Ghir_D08G024220	WGD or Segmental		GbGT47_84	Gbar_D10G013800	WGD or Segmental
GhGT47_85	Ghir_D09G012770	WGD or Segmental		GbGT47_85	Gbar_D10G014200	WGD or Segmental
GhGT47_86	Ghir_D09G014670	WGD or Segmental		GbGT47_86	Gbar_D10G014250	WGD or Segmental
GhGT47_87	Ghir_D09G021090	WGD or Segmental		GbGT47_87	Gbar_D10G024980	WGD or Segmental
GhGT47_88	Ghir_D10G014100	WGD or Segmental		GbGT47_88	Gbar_D11G000800	WGD or Segmental
GhGT47_89	Ghir_D10G014530	WGD or Segmental		GbGT47_89	Gbar_D11G014650	WGD or Segmental
GhGT47_90	Ghir_D10G014590	WGD or Segmental		GbGT47_90	Gbar_D11G016080	WGD or Segmental
GhGT47_91	Ghir_D10G025300	WGD or Segmental		GbGT47_91	Gbar_D11G025120	WGD or Segmental
GhGT47_92	Ghir_D10G025520	Dispersed		GbGT47_92	Gbar_D12G015220	WGD or Segmental
GhGT47_93	Ghir_D11G000890	WGD or Segmental		GbGT47_93	Gbar_D12G020940	WGD or Segmental
GhGT47_94	Ghir_D11G014260	WGD or Segmental		GbGT47_94	Gbar_D12G027430	WGD or Segmental
GhGT47_95	Ghir_D11G015690	WGD or Segmental		GbGT47_95	Gbar_D13G017640	WGD or Segmental
GhGT47_96	Ghir_D11G024940	WGD or Segmental		GbGT47_96	Gbar_D13G017960	Tandem
GhGT47_97	Ghir_D12G015370	WGD or Segmental		GbGT47_97	Gbar_D13G017970	Tandem
GhGT47_98	Ghir_D12G027700	WGD or Segmental		GbGT47_98	Gbar_D13G020660	WGD or Segmental
GhGT47_99	Ghir_D13G017780	WGD or Segmental		GbGT47_99	Gbar_D13G022150	WGD or Segmental
GhGT47_100	Ghir_D13G018100	Tandem		GbGT47_100	Gbar_D13G025420	WGD or Segmental
GhGT47_101	Ghir_D13G018110	Tandem
GhGT47_102	Ghir_D13G020680	WGD or Segmental
GhGT47_103	Ghir_D13G022230	WGD or Segmental
GhGT47_104	Ghir_D13G025370	WGD or Segmental
