# Supplementary material for: Genome-Wide Identification and Characterization of Glycosyltransferase Family 47 in Cotton
Source: Front Genet. 2019 Sep 11;10:824. doi: 10.3389/fgene.2019.00824 (PMC6749837; doi:10.3389/fgene.2019.00824)
Supplement: Table S6 — Statistical results of stress response cis-acting elements in the promoter segments of GT47s. These cis-acting elements were identified using PlantCARE software with the upstream 2000-bp sequences of cotton GT47s. [file Table_6.xlsx]

## Sheet: Sheet1
Supplementary Table 6.1 Statistical results of stress response cis-acting elements in the promoter segments of GT47s. These cis-acting elements were identified using PlantCARE software with the upstream 2000 bp sequences of cotton GT47s.						Supplementary Table 6.2 Statistical results of phytohormones-responsive cis-acting elements in the promoter segments of GT47s.
Type	G. arboreum	G. raimondii	G. hirsutum	G. barbadense		Type		G. arboreum	G. raimondii	G. hirsutum	G. barbadense
ABRE3a	15	20	38	37		MeJA	CGTCA-motif	50	63	98	96
ABRE4	15	20	38	37			TGACG-motif	50	63	98	96
ARE	98	95	176	175		abscisic acid	ABRE	87	108	177	157
box S	5	5	10	8		auxin	AuxRR-core	7	12	15	16
CCAAT-box	9	15	16	19			TGA-element	19	16	36	40
DRE	0	1	1	1			AuxRE	1	1	1	2
DRE1	6	6	9	7			TGA-box	3	1	3	4
W box	45	39	81	73		gibberellin	GARE-motif	6	9	16	10
GC-motif	3	2	6	3			P-box	17	16	41	39
LTR	23	40	55	48			TATC-box	7	15	23	21
MBS	31	20	48	48		salicylic acid	TCA-element	36	31	62	58
MBSI	7	6	19	19			SARE	1	1	2	1
MYB-like sequence	71	70	130	132
STRE	83	95	154	161
TC-rich repeats	23	18	44	41
WUN-motif	48	42	90	93
WRE3	24	22	47	49
